# Supplementary material for: From cheek swabs to consensus sequences: an A to Z protocol for high-throughput DNA sequencing of complete human mitochondrial genomes
Source: BMC Genomics. 2014 Jan 25;15:68. doi: 10.1186/1471-2164-15-68 (PMC3922791; doi:10.1186/1471-2164-15-68)
Supplement: Additional file 5 — Bioinformatics pipeline. tar.gz file (compressed tar archive) of the bioinformatics scripts. [file 1471-2164-15-68-S5.zip]

Archive with 1 entries (1 files):
- 2088782274112814_add5.gz
